# Supplementary material for: Characterization of Antioxidant Activity of Heated Mycosporine-like Amino Acids from Red Alga Dulse Palmaria palmata in Japan
Source: Mar Drugs. 2022 Mar 1;20(3):184. doi: 10.3390/md20030184 (PMC8954034; doi:10.3390/md20030184)
Supplement: Supplementary file 1 [file marinedrugs-20-00184-s001.zip]

Archive with 1 entries (1 files):
- marinedrugs-1614202-supplementary.pdf
